# Supplementary material for: Cell Confluence Modulates TRPV4 Channel Activity in Response to Hypoxia
Source: Biomolecules. 2022 Jul 7;12(7):954. doi: 10.3390/biom12070954 (PMC9313184; doi:10.3390/biom12070954)
Supplement: Supplementary file 1 [file biomolecules-12-00954-s001.zip]

Archive with 2 entries (2 files):
- biomolecules-1747243-supplementary figures-Online Supplement #1 Barbeau et al (article Biomolecules) 12mai22.pdf
- biomolecules-1747243-supplementary table-Online Supplement #2 Barbeau et al (article Biomolecules) 12mai22.xlsx
